# Supplementary material for: Goat Whey Protein Hydrolysate Mitigates High-Fructose Corn Syrup-Induced Hepatic Steatosis in a Murine Model
Source: Nutrients. 2025 Jun 16;17(12):2011. doi: 10.3390/nu17122011 (PMC12196491; doi:10.3390/nu17122011)
Supplement: Supplementary file 1 [file nutrients-17-02011-s001.zip]

Archive with 1 entries (1 files):
- nutrients-3650862-supplementary.pdf
